# Supplementary material for: Development and Validation of Four Different Methods to Improve MRI-CEST Tumor pH Mapping in Presence of Fat
Source: J Imaging. 2024 Jul 12;10(7):166. doi: 10.3390/jimaging10070166 (PMC11277679; doi:10.3390/jimaging10070166)
Supplement: Supplementary file 1 [file jimaging-10-00166-s001.zip]

Archive with 1 entries (1 files):
- jimaging-3025158-supplementary.pdf
